# Supplementary material for: Urine 5-Hydroxyindoleacetic Acid Negatively Correlates with Migraine Occurrence and Characteristics in the Interictal Phase of Episodic Migraine
Source: Int J Mol Sci. 2024 May 17;25(10):5471. doi: 10.3390/ijms25105471 (PMC11121987; doi:10.3390/ijms25105471)
Supplement: Supplementary file 1 [file ijms-25-05471-s001.zip]

Archive with 1 entries (1 files):
- ijms-2978766-supplementary.pdf
